# Supplementary material for: Intact Fibrillated 3D-Printed Cellulose Macrofibrils/CaCO3 for Controlled Drug Delivery
Source: Polymers (Basel). 2021 Jun 8;13(12):1912. doi: 10.3390/polym13121912 (PMC8227662; doi:10.3390/polym13121912)
Supplement: Supplementary file 1 [file polymers-13-01912-s001.zip]

Archive with 1 entries (1 files):
- polymers-1244921-supplementary.pdf
